# Supplementary material for: The Importance of Optimal Thermal Ablation Margins in Colorectal Liver Metastases: A Systematic Review and Meta-Analysis of 21 Studies
Source: Cancers (Basel). 2023 Dec 12;15(24):5806. doi: 10.3390/cancers15245806 (PMC10741591; doi:10.3390/cancers15245806)
Supplement: Supplementary file 1 [file cancers-15-05806-s001.zip]

Archive with 1 entries (1 files):
- cancers-2740512-supplementary.pdf
